# Supplementary material for: Genomic Insights of Wheat Root-Associated Lysinibacillus fusiformis Reveal Its Related Functional Traits for Bioremediation of Soil Contaminated with Petroleum Products
Source: Microorganisms. 2024 Nov 20;12(11):2377. doi: 10.3390/microorganisms12112377 (PMC11596681; doi:10.3390/microorganisms12112377)
Supplement: Supplementary file 1 [file microorganisms-12-02377-s001.zip]

Archive with 1 entries (1 files):
- microorganisms-3265211-supplementary.pdf
